# Supplementary material for: Novel Structural Components of the Ventral Disc and Lateral Crest in Giardia intestinalis
Source: PLoS Negl Trop Dis. 2011 Dec 20;5(12):e1442. doi: 10.1371/journal.pntd.0001442 (PMC3243723; doi:10.1371/journal.pntd.0001442)
Supplement: Table S2 — Proteins identified in the detergent-extracted disc preparation. Candidate disc-associated proteins identified in the proteomic analysis of the disc preparation are summarized with protein domain information and GFP localization, if tagged. (MB = median body, AFL = anterior flagella; CFL = caudal flagella; VFL = ventral flagella; and PFL = posteriolateral flagella). (XLSX) [file pntd.0001442.s005.xlsx]

## Sheet: Sheet1
Identified Proteins (102)	GiardiaDB	Size (aa)	MW	#	DAP	AX	OTH	Conserved protein domains	Interpro	Strain	Localization
alpha-2 tubulin	GL50803_112079	454	51 kDa	16	X	X	X	tubulin family	PF00091	nd	disc, MT cytoskeleton
beta tubulin	GL50803_101291	447	50 kDa	17	X	X	X	tubulin family	PF00091	X	disc, MT cytoskeleton
alpha-2 annexin	GL50803_7796	296	34 kDa	3	X	X		annexin superfamily	SSF47874	X	disc, VFL [12]
alpha-17 annexin	GL50803_15101	310	35 kDa	2	X		X	annexin superfamily	SSF47874	X	no localization detected; disc, VFL [28]
alpha-6 annexin	GL50803_14551	297	33 kDa	3			X	annexin superfamily	SSF47874	nd	cytoplasm [28]
ankyrin repeat domain-containing protein	GL50803_103807	946	103 kDa	4	X			ankyrin repeat	SSF48403	X	disc
ankyrin repeat domain-containing protein	GL50803_24842	1851	201 kDa	2			X	ankyrin repeat	SSF48403	X	plasma membrane
ankyrin repeat domain-containing protein	GL50803_15576	750	82 kDa	2	X		X	ankyrin repeat	SSF48403	X	disc edge, cytoplasmic PFL
ankyrin repeat domain-containing protein	GL50803_9030	330	37 kDa	24			X	ankyrin repeat	SSF48403	X	cytoplasm
ankyrin repeat domain-containing protein	GL50803_24194	786	86 kDa	2	X			ankyrin repeat	SSF48403	X	disc edge
ankyrin repeat domain-containing protein	GL50803_14872	1251	137 kDa	2	X			ankyrin repeat	SSF48403	X	faint disc edge
ankyrin repeat domain-containing protein	GL50803_17097	1457	163 kDa	1	X	X	X	ankyrin repeat	SSF48403	X	disc edge, basal bodies, cytoplasmic AFL; median body and cytoplasmic CFL in some
ankyrin repeat domain-containing protein	GL50803_17096	760	85 kDa	2	X		X	ankyrin repeat	SSF48403	X	disc edge, basal bodies
ankyrin repeat domain-containing protein	GL50803_17585	718	77 kDa	20			X	ankyrin repeat	SSF48403	X	no localization detected
ankyrin repeat domain-containing protein	GL50803_15456	810	89 kDa	1			X	ankyrin repeat	SSF48403	X	cytoplasmic CFL
ankyrin repeat domain-containing protein	GL50803_13766	845	93 kDa	5	X			ankyrin repeat	SSF46966	X	disc, disc edge
ankyrin repeat domain-containing protein	GL50803_17046	680	75 kDa	8				ankyrin repeat	SSF48403	nd
ankyrin repeat domain-containing protein	GL50803_17586	480	53 kDa	2		X	X	ankyrin repeat	SSF48403	X	cytoplasmic PFL, VFL, and AFL, basal bodies
ankyrin repeat domain-containing protein	GL50803_103810	1873	206 kDa	1	X			ankyrin repeat	SSF48403	X	disc edge; partial to full ring around bare area
ankyrin repeat domain-containing protein	GL50803_17053	1044	114 kDa	6	X			ankyrin repeat	SSF48403	X	disc, except in ventrolateral flange region
ankyrin repeat domain-containing protein	GL50803_23492	743	80 kDa	9	X			ankyrin repeat	SSF48403	X	disc edge
ankyrin repeat domain-containing protein	GL50803_16220	646	71 kDa	1			X	ankyrin repeat	SSF48403	X	cytoplasm
ankyrin repeat domain-containing protein	GL50803_17613	1511	165 kDa	1				ankyrin repeat	SSF48403	nd
head-stalk protein GHSP-138	GL50803_13475	2124	236 kDa	11				ankyrin repeat	SSF48403	nd
head-stalk protein GHSP-115	GL50803_16745	1039	116 kDa	37			X	ankyrin repeat	SSF48403	X	no localization detected; plasma membrane
head-stalk protein GHSP-180	GL50803_137716	1585	175 kDa	49		X	X	ankyrin repeat; spectrin repeat	SSF46966	X	cytoplasm; proximal base of AFL axonemes
ARM repeat domain-containing protein	GL50803_103285	2381	262 kDa	2			X	ARM repeat superfamily	SSF48371	X	nuclei
beta giardin	GL50803_4812	272	31 kDa	13	X			SF-assemblin	PF06705	X	disc
delta giardin	GL50803_86676	293	34 kDa	11	X			SF-assemblin	PF06705	X	disc
gamma giardin protein	GL50803_17230	311	36 kDa	7	X			none		X	disc
CAP_GLY domain containing protein	GL50803_5374	239	27 kDa	1	X			CAP_Gly domain; UBQ domain	SSF54236	X	disc, disc edge, ventrolateral flange
coiled-coil protein	GL50803_17249	1675	190 kDa	29			X	prefoldin family; spectrin repeat	SSF46966	X	plasma membrane
endosomal AAA ATPase-like protein	GL50803_101906	454	50 kDa	1			X	P-loop NTP hydrolase	SSF52540	X	no localization detected
guanylate kinase	GL50803_7203	205	24 kDa	2			X	guanylate kinase	PS50052	X	no localization detected
hypothetical protein (GTA-2)	GL50803_15427	236	27 kDa	4			X	dehydroquinate synthetase domain	SSF56796	X	cytoplasm
hypothetical protein	GL50803_16424	252	30 kDa	2	X	X	X	none		X	punctate disc edge, basal bodies, cytoplasmic AFL
hypothetical protein (BC2-ORF3)	GL50803_15993	1279	143 kDa	1				none		X	no localization detected
hypothetical protein (Gmyb11)	GL50803_6417	2085	234 kDa	1				signal peptide		X	no localization detected
kinesin family (novel) GiKIN23	GL50803_112729	1108	122 kDa	1		X		kinesin motor domain	SSF52540	X	cytoplasmic axonemes
kinesin-6 family GiKIN6a	GL50803_102455	1194	130 kDa	1		X		kinesin motor domain	SSF52540	X	cytoplasmic PFL
median body protein	GL50803_16343	857	101 kDa	33	X		X	none		X	disc; median body in some
nucleotide-binding head stalk protein	GL50803_15995	1620	183 kDa	2		X		none		X	cytoplasmic AFL, cytoplasmic PFL, cytoplasmic VFL
protein kinase	GL50803_24321	288	33 kDa	2	X			protein kinase domain	SSF56112	X	disc, especially posterior tips, cytoplasm
protein kinase	GL50803_11311	367	42 kDa	4		X		protein kinase domain	SSF56112	X	cytoplasmic AFL, cytoplasmic PFL
protein kinase	GL50803_8445	597	67 kDa	1			X	protein kinase domain	SSF56112	X	no localization detected
protein kinase	GL50803_95593	376	42 kDa	4				protein kinase domain	SSF56112	nd
protein kinase and ankyrin repeat domain	GL50803_17250	854	94 kDa	1			X	protein kinase; ankyrin repeat	SM00220	X	no localization detected
protein kinase and ankyrin repeat domain	GL50803_15409	515	57 kDa	9			X	protein kinase; ankyrin repeat	SSF56112	X	cytoplasm, cytoplasmic AFL in some
protein kinase and ankyrin repeat domain	GL50803_13981	1109	123 kDa	3	X			protein kinase; ankyrin repeat	SSF56112	X	disc edge, ventrolateral flange
protein kinase and ankyrin repeat domain	GL50803_17231	1006	111 kDa	15	X			protein kinase; ankyrin repeat	SM00220	X	disc edge
protein kinase and ankyrin repeat domain	GL50803_11390	777	85 kDa	6			X	protein kinase; ankyrin repeat	SM00220	X	cytoplasm
protein kinase and ankyrin repeat domain	GL50803_11775	1618	180 kDa	1				ser/thr kinase; ankyrin repeat	SM00220	nd
roadblock/LC7 dynein light chain	GL50803_15124	100	11 kDa	4				roadblock/LC7 domain family	PD03259	nd
roadblock/LC7 dynein light chain	GL50803_14270	144	16 kDa	2		X		roadblock-related dynein light chain	PD03259	X	cytoplasmic and external portions of all flagella
SALP-1	GL50803_4410	255	30 kDa	1	X		X	none		X	disc; disc, cytoplasmic VFL and PLF, median body [32]
SAM motif domain containing protein (GTA-1)	GL50803_17090	181	21 kDa	9	X	X		SAM (sterile alpha motif) domain	SSF44769	X	supernumerary MT disc spiral, flagella
WD40 repeat domain-dontaining protein	GL50803_15054	1514	166 kDa	5		X		WD40-repeat domain	SSF50978	X	cytoplasmic CFL, cytoplasmic PFL
alpha-10 annexin	GL50803_5649	328	37 kDa	3		X		annexin superfamily	SSF47874	nd	VFL [28]
alpha-1 annexin	GL50803_11654	295	34 kDa	12		X		annexin superfamily	SSF47874	nd	plasma membrane [28]
alpha-11 annexin	GL50803_17153	307	35 kDa	7				annexin superfamily	SSF47874	nd
axonemal p66 (RSP6)	GL50803_114462	552	63 kDa	4				(ODA-DC 2)		nd
calmodulin	GL50803_5333	153	17 kDa	7				EF-hand motif	SSF47473	nd
caltractin	GL50803_104685	176	20 kDa	12				EF-hand motif	SSF47473	nd
centrin	GL50803_6744	161	19 kDa	8				EF-hand motif	SSF47473	nd
DIP13 (deflagellation-inducible protein)	GL50803_16263	106	12 kDa	5	X	X		none		X	supernumerary MT disc spiral, flagella
Dynein heavy chain	GL50803_103059	2406	274 kDa	5				dynein heavy chain (DHC) family	PF03028	nd
Dynein heavy chain	GL50803_16804	2297	262 kDa	1				dynein heavy chain (DHC) family	PF03028	nd
Dynein heavy chain	GL50803_17478	5412	601 kDa	1				dynein heavy chain (DHC) family	PF03028	nd
Dynein Heavy Chain IAD-1beta	GL50803_94440	5577	630 kDa	5				dynein heavy chain (DHC) family	PF03028	nd
H-SHIPPO 1	GL50803_91354	615	64 kDa	24				DUF1309 domain	PF07004	nd
H-SHIPPO 1	GL50803_9148	212	22 kDa	14				DUF1309 domain	PF07004	nd
kinesin-4 family GiKIN4	GL50803_16650	1056	117 kDa	1		X		kinesin motor domain	SSF52540	X	cytoplasmic axonemes
radial spoke protein 3	GL50803_16450	306	34 kDa	1				radial spoke protein 3	PF06098	nd
Tubby superfamily protein	GL50803_87817	1540	169 kDa	1		X		WD40-repeat domain	SSF50978	X	cytoplasm, exit points of axonemes from cell body
1,4-alpha-glucan branching enzyme	GL50803_15823	783	91 kDa	2				alpha amylase domain	SM00642	nd
acyl-CoA synthetase	GL50803_16667	905	99 kDa	2				glutathione synthetase ATP-binding domain	SSF56059	nd
adapter-related protein complex 1 beta 1 subunit	GL50803_21423	1132	123 kDa	1				AP-2 adaptin domain	PF01602	nd
alcohol dehydrogenase	GL50803_93358	888	97 kDa	18				aldehyde dehydrogenase domain	PF00171	nd
amidinotransferase family protein	GL50803_112103	580	64 kDa	1				pentein superfamily	SSF55909	nd
aspartyl-tRNA synthetase	GL50803_10870	555	63 kDa	2				Class II aaRS/ biotin synthetase	SSF55681	nd
dynamin	GL50803_14373	732	80 kDa	8				dynamin central region	PF01031	nd	peripheral vesicles and ER
elongation factor 1-alpha	GL50803_112312	442	49 kDa	9				elongation factor Tu GTP binding domain	PF00009	nd
enolase	GL50803_11118	445	48 kDa	3				enolase, TIM barrel domain	PF00113	nd
histone H2A	GL50803_27521	124	14 kDa	6			X	core histone domain	PF00125	X	nuclei
histone H2B	GL50803_121046	130	15 kDa	11			X	core histone domain	PF00125	X	nuclei
histone H3	GL50803_14212	189	21 kDa	2			X	core histone domain	PF00125	X	nuclei
iron-containing alcohol dehydrogenase	GL50803_13350	442	49 kDa	4				dehydroquinate synthase, DHQS	SSF56796	nd
isoleucyl tRNA synthetase	GL50803_104173	1165	134 kDa	5				tRNA synthetases class I	PF00133	nd
NADH oxidase	GL50803_33769	484	53 kDa	8				FAD/NAD(P)-binding domain	SSF51905	nd
peroxiredoxin 1	GL50803_14521	201	23 kDa	5				thioredoxin-like domain	SSF52833	nd
phosphomannomutase-2	GL50803_17254	655	74 kDa	3				phosphoglucomutase domain	SSF53738	nd
putative peptidase	GL50803_93551	1133	128 kDa	2				LuxS/MPP-like metallohydrolase	SSF63411	nd
putative regulator of nonsense transcripts 1	GL50803_13452	1304	147 kDa	1				RNA helicase	PF09416	nd
putative reverse transcriptase/endonuclease	GL50803_114892	314	34 kDa	1				none		nd
pyruvate phosphate dikinase	GL50803_9909	884	98 kDa	33			X	Phosphoenolpyruvate/pyruvate domain	SSF51621	X	cytoplasm
pyruvate-flavodoxin oxidoreductase	GL50803_114609	1253	139 kDa	15				PFOR family	SSF53323	nd
pyruvate-flavodoxin oxidoreductase	GL50803_17063	1199	132 kDa	6				PFOR family	SSF53323	nd
ribosomal protein L35	GL50803_6133	152	17 kDa	4				Ribosomal protein L29 (L29p)	SSF46561	nd
Ribosomal protein S3a	GL50803_16265	248	28 kDa	3				Ribosomal S3Ae family	PF01015	nd
Ribosomal protein S6	GL50803_14620	248	28 kDa	1				Ribosomal protein S6e	PF01092	nd
UsoAp	GL50803_17536	433	49 kDa	2		X		none		X	cytoplasmic AFL, cytoplasmic PFL
valyl tRNA Synthetase	GL50803_35428	1218	139 kDa	2			X	tRNA synthetases class I	PF00133	nd
* Disc-associated proteins highlighted in gray
